# Supplementary material for: Tax and noncommunicable diseases attributable to tobacco and alcohol consumption in 5 Sub-Saharan African countries
Source: Front Public Health. 2025 Jan 10;12:1464897. doi: 10.3389/fpubh.2024.1464897 (PMC11757247; doi:10.3389/fpubh.2024.1464897)
Supplement: Supplementary file 1 [file Table_1.xlsx]

## Sheet: Sheet1
Country	Country_ID	Year	NCDS	TobaccoTax_Cigarettes	AlcoholTax_Beer	AlcoholTax_Spirits	Income Per Capita	TobaccoCigarettes_Prices	Urban Growth Rate	Screening Rate
Malawi	1	2008	27.6	49.23			313.107	2.53	3.47293	low screening rate
Malawi	1	2009	27.7				339.691		3.57552	low screening rate
Malawi	1	2010	27.6				373.051	7.04	3.63412	low screening rate
Malawi	1	2011	26.4				423.838		3.68436	low screening rate
Malawi	1	2012	25.4	25.61			293.895	5.3	3.72189	low screening rate
Malawi	1	2013	24.6				265.916		3.77603	low screening rate
Malawi	1	2014	24.3	20.68			283.604	5.47	3.82312	low screening rate
Malawi	1	2015	24				298.154		3.87489	low screening rate
Malawi	1	2016	23.7				253.875		3.89395	low screening rate
Malawi	1	2017	23.4				425.202		3.94774	low screening rate
Malawi	1	2018	22.9				469.855		4.01095	low screening rate
Malawi	1	2019	22.6				516.701		4.07246	low screening rate
Malawi	1	2020	25	56.32			242.876	1.83	4.12818	low screening rate
Malawi	1	2021	25				242.876		4.13757	low screening rate
Malawi	1	2022	25	47.9	35.62	52.54	242.876	2.83	4.15693	low screening rate
Mozambique	2	2008	30.7	48.2			478.229	0.96	4.15018	high screening rate
Mozambique	2	2009	31.6				454.66		4.26573	high screening rate
Mozambique	2	2010	32.3	26.53			402.076	1.2	4.38952	high screening rate
Mozambique	2	2011	32.8				503.761		4.50987	high screening rate
Mozambique	2	2012	33.3	24.13			556.998	1.39	4.57949	high screening rate
Mozambique	2	2013	33.1				553.947		4.62549	high screening rate
Mozambique	2	2014	32.4	30.86			553.226	1.62	4.60976	high screening rate
Mozambique	2	2015	31.8				473.69		4.5721	high screening rate
Mozambique	2	2016	31.3	31.39			341.675	1.76	4.64665	high screening rate
Mozambique	2	2017	30.9				356.412		4.60646	high screening rate
Mozambique	2	2018	30.8	28.53			395.913	2.17	4.43901	high screening rate
Mozambique	2	2019	30.6				389.848		4.37592	high screening rate
Mozambique	2	2020	31.8	28.53			341.675	2.7	4.3885	high screening rate
Mozambique	2	2021	31.8				341.675		4.32537	high screening rate
Mozambique	2	2022	31.8	23.86	35.9	43.23	341.675	3.76	4.21886	high screening rate
South Africa	3	2008	32.3	47.84			4818.8	4.7	2.01672	medium screen rate
South Africa	3	2009	32				5259.49		2.05709	medium screening rate
South Africa	3	2010	31.3	48.29			6522	5.37	2.05015	medium screening rate
South Africa	3	2011	30				7006.26		2.10846	medium screening rate
South Africa	3	2012	29.1	49.39			6591.85	5.44	2.16396	medium screening rate
South Africa	3	2013	28.5				5977.14		2.18168	medium screening rate
South Africa	3	2014	28.7	48.83			5646.96	5.7	2.38657	medium screening rate
South Africa	3	2015	28.8				5127.6		2.87315	medium screening rate
South Africa	3	2016	28.5	49.54			4681.68	5.77	1.76021	medium screening rate
South Africa	3	2017	27.8				5505.78		1.16325	medium screening rate
South Africa	3	2018	25.5	54.61			5740.36	5.73	1.9895	medium screening rate
South Africa	3	2019	24.1				5449.05		2.04727	medium screening rate
South Africa	3	2020	28.9	52.73			4539.12	6.27	1.9653	medium screening rate
South Africa	3	2021	28.9				4539.12		1.72821	medium screening rate
South Africa	3	2022	28.9	60.09	40.64	59.55	4539.12	6.04	1.55775	medium screening rate
Zambia	4	2008	27.8	46.52			952.337	2.89	4.85634	medium screening rate
Zambia	4	2009	27.6				844.763		4.82376	medium screening rate
Zambia	4	2010	28.1	36.29			998.567	3.56	4.76036	medium screening rate
Zambia	4	2011	28.3				1183.58		4.62957	medium screening rate
Zambia	4	2012	27.6	36.29			1344.74	1.81	4.55577	medium screening rate
Zambia	4	2013	27.2				1409.08		4.52965	medium screening rate
Zambia	4	2014	26.9	33.79			1375.31	2.94	4.50431	medium screening rate
Zambia	4	2015	26.6				1050.13		4.4526	medium screening rate
Zambia	4	2016	26.4	37.32			988.532	4.38	4.40653	medium screening rate
Zambia	4	2017	26.2				1138.74		4.37337	medium screening rate
Zambia	4	2018	25.6	41.22			1142.8	3.98	4.32206	medium screening rate
Zambia	4	2019	24.6				1010.37		4.26573	medium screening rate
Zambia	4	2020	26.9	40.29			437.697	3.83	4.18974	medium screening rate
Zambia	4	2021	26.9				437.697		4.09443	medium screening rate
Zambia	4	2022	26.9	22.67	35.34	47.28	437.697	3.29	4.00924	medium screening rate
zimbambwe	5	2008	32.1	42.86			19.1287	1.06	0.254389	low screening rate
zimbambwe	5	2009	33.5				583.829		0.482488	low screening rate
zimbambwe	5	2010	33.3	51.69			729.938	0.97	0.706879	low screening rate
zimbambwe	5	2011	32.5				799.045		0.891612	low screening rate
zimbambwe	5	2012	32	33.04			977.265	1.82	1.27257	low screening rate
zimbambwe	5	2013	31.4				1118.83		1.61353	low screening rate
zimbambwe	5	2014	31.2	36.12			1081.9	2.37	1.73098	low screening rate
zimbambwe	5	2015	31.1				1088.19		1.76951	low screening rate
zimbambwe	5	2016	30.4	35.9			1082.18	3.23	1.80661	low screening rate
zimbambwe	5	2017	29.3				907.634		1.86076	low screening rate
zimbambwe	5	2018	28.5	35.9			1980.61	1.7	1.93365	low screening rate
zimbambwe	5	2019	28.4				1218.16		1.99235	low screening rate
zimbambwe	5	2020	31.1	29.29			442.895	2.62	2.13042	low screening rate
zimbambwe	5	2021	31.1				442.895		2.23472	low screening rate
zimbambwe	5	2022	31.1	34.5	13.04	40.92	442.895	1.49	2.30844	low screening rate
